# Supplementary material for: Toxicity of Consecutive Treatments Combining Synthetic and Organic Miticides to Nurse Bees of Apis mellifera
Source: Insects. 2025 Jun 24;16(7):657. doi: 10.3390/insects16070657 (PMC12294837; doi:10.3390/insects16070657)
Supplement: Supplementary file 1 [file insects-16-00657-s001.zip]

Archive with 1 entries (1 files):
- insects-3682465-supplementary.pdf
